# Supplementary material for: Microbial Contamination in Urban Marine Sediments: Source Identification Using Microbial Community Analysis and Fecal Indicator Bacteria
Source: Microorganisms. 2025 Apr 25;13(5):983. doi: 10.3390/microorganisms13050983 (PMC12114436; doi:10.3390/microorganisms13050983)
Supplement: Supplementary file 1 [file microorganisms-13-00983-s001.zip]

Archive with 1 entries (1 files):
- microorganisms-3576203-supplementary.pdf
